# Supplementary material for: Management of possible serious bacterial infection in young infants where referral is not possible in the context of existing health system structure in Ibadan, South-west Nigeria
Source: PLoS One. 2021 Mar 30;16(3):e0248720. doi: 10.1371/journal.pone.0248720 (PMC8009401; doi:10.1371/journal.pone.0248720)
Supplement: S1 Appendix — (ZIP) [file pone.0248720.s004.zip]

Archive with 4 entries (4 files):
- Dataset/Combined NNS FORM 1.dta
- Dataset/Combined NNS FORM 2 ONLY_20171029.dta
- Dataset/Combined PSBI Data_1.dta
- Dataset/FORM2ONLY.dta
